# Supplementary material for: Design optimization of large-scale bifacial photovoltaic module frame using deep learning surrogate model
Source: Sci Rep. 2024 Jun 25;14:14592. doi: 10.1038/s41598-024-64594-4 (PMC11199489; doi:10.1038/s41598-024-64594-4)
Supplement: Supplementary file 1 — Supplementary Information 1. [file 41598_2024_64594_MOESM1_ESM.csv]

	FEA results		Predicted results by DNN
	Deflection (mm)	Weight (kg)	Deflection (mm)	Weight (kg)
Case 1	-12.32	3.23	-12.33	3.21
Case 2	-12.1	3.32	-11.93	3.31
Case 3	-11.9	3.42	-11.93	3.41
Case 4	-11.96	3.36	-11.74	3.35
Case 5	-11.76	3.45	-11.55	3.44
Case 6	-11.58	3.55	-11.61	3.53
Case 7	-11.61	3.5	-11.6	3.48
Case 8	-11.42	3.6	-11.21	3.59
Case 9	-11.26	3.7	-11.49	3.7
Case 10	-12.15	3.4	-12.16	3.39
Case 11	-11.96	3.48	-11.74	3.47
Case 12	-11.78	3.57	-11.55	3.56
Case 13	-11.8	3.53	-11.82	3.51
Case 14	-11.63	3.61	-11.65	3.59
Case 15	-11.59	3.69	-11.31	3.68
Case 16	-11.47	3.67	-11.45	3.65
Case 17	-11.3	3.75	-11.13	3.75
Case 18	-11.16	3.84	-11.16	3.83
Case 19	-11.99	3.57	-11.77	3.56
Case 20	-11.83	3.64	-11.69	3.63
Case 21	-11.68	3.71	-11.7	3.7
Case 22	-11.83	3.7	-11.27	3.69
Case 23	-11.51	3.77	-11.35	3.76
Case 24	-11.38	3.84	-11.22	3.84
Case 25	-11.34	3.84	-11.1	3.83
Case 26	-11.19	3.91	-10.97	3.91
Case 27	-11.07	3.99	-10.84	3.98
Case 28	-12.19	3.23	-12.25	3.22
Case 29	-12.07	3.32	-12.04	3.31
Case 30	-11.87	3.42	-11.83	3.4
Case 31	-11.82	3.36	-11.82	3.35
Case 32	-11.63	3.45	-11.79	3.44
Case 33	-11.44	3.55	-11.45	3.54
Case 34	-11.47	3.5	-11.42	3.5
Case 35	-11.29	3.6	-11.43	3.58
Case 36	-11.13	3.7	-11.42	3.69
Case 37	-12.01	3.4	-12.04	3.39
Case 38	-11.82	3.48	-11.97	3.47
Case 39	-11.64	3.57	-11.66	3.55
Case 40	-11.49	3.53	-11.62	3.51
Case 41	-11.38	3.61	-11.39	3.6
Case 42	-11.23	3.69	-11.49	3.68
Case 43	-11.18	3.67	-11.22	3.66
Case 44	-11.08	3.75	-11.46	3.75
Case 45	-10.94	3.84	-11	3.83
Case 46	-11.85	3.57	-11.87	3.57
Case 47	-11.68	3.64	-11.6	3.63
Case 48	-11.54	3.71	-11.43	3.71
Case 49	-11.51	3.7	-11.05	3.69
Case 50	-11.37	3.77	-11.27	3.76
Case 51	-11.23	3.84	-11.13	3.83
Case 52	-11.19	3.84	-11.34	3.84
Case 53	-11.06	3.91	-11.05	3.9
Case 54	-10.94	3.99	-10.92	3.98
Case 55	-12.13	3.23	-12.14	3.22
Case 56	-11.89	3.32	-12.13	3.31
Case 57	-11.7	3.42	-11.72	3.41
Case 58	-11.75	3.36	-11.98	3.35
Case 59	-11.55	3.45	-11.63	3.44
Case 60	-11.37	3.55	-11.37	3.54
Case 61	-11.29	3.5	-11.37	3.5
Case 62	-11.22	3.6	-11.26	3.6
Case 63	-11.06	3.7	-11.71	3.69
Case 64	-11.93	3.4	-11.94	3.38
Case 65	-11.73	3.48	-11.84	3.47
Case 66	-11.56	3.57	-11.8	3.56
Case 67	-11.58	3.53	-11.56	3.51
Case 68	-11.41	3.61	-11.46	3.6
Case 69	-11.24	3.69	-11.23	3.68
Case 70	-11.25	3.67	-11.27	3.67
Case 71	-11.09	3.75	-11.52	3.74
Case 72	-10.94	3.84	-10.93	3.83
Case 73	-11.77	3.57	-12.02	3.56
Case 74	-11.59	3.64	-11.85	3.63
Case 75	-11.45	3.71	-11.53	3.7
Case 76	-11.42	3.7	-11.11	3.69
Case 77	-11.28	3.77	-11.55	3.76
Case 78	-11.14	3.84	-11.4	3.83
Case 79	-11.12	3.84	-11.17	3.84
Case 80	-10.97	3.91	-11.21	3.91
Case 81	-10.84	3.99	-11.08	3.98
Case 82	-12.04	3.41	-11.86	3.39
Case 83	-11.83	3.5	-11.66	3.49
Case 84	-11.65	3.6	-11.67	3.59
Case 85	-11.71	3.53	-11.58	3.52
Case 86	-11.52	3.62	-11.55	3.61
Case 87	-11.35	3.72	-11.38	3.71
Case 88	-11.39	3.67	-11.39	3.65
Case 89	-11.22	3.76	-11.23	3.76
Case 90	-11.07	3.86	-11.07	3.86
Case 91	-11.88	3.58	-11.89	3.57
Case 92	-11.7	3.66	-11.71	3.65
Case 93	-11.54	3.74	-11.55	3.74
Case 94	-11.56	3.7	-11.41	3.69
Case 95	-11.4	3.78	-11.42	3.77
Case 96	-11.25	3.87	-11.04	3.86
Case 97	-11.25	3.84	-11.11	3.83
Case 98	-11.11	3.92	-10.9	3.92
Case 99	-10.97	4.01	-10.83	4
Case 100	-11.74	3.75	-11.77	3.73
Case 101	-11.59	3.82	-11.61	3.81
Case 102	-11.45	3.89	-11.22	3.89
Case 103	-11.43	3.87	-11.22	3.86
Case 104	-11.3	3.94	-11.32	3.93
Case 105	-11.17	4.01	-10.94	4.01
Case 106	-11.14	4.01	-11.14	4
Case 107	-11.01	4.08	-11.02	4.08
Case 108	-10.9	4.15	-10.66	4.15
Case 109	-11.92	3.41	-11.95	3.4
Case 110	-11.71	3.5	-11.85	3.5
Case 111	-11.53	3.6	-11.47	3.6
Case 112	-11.58	3.53	-11.52	3.52
Case 113	-11.4	3.62	-11.4	3.62
Case 114	-11.23	3.72	-11.23	3.72
Case 115	-11.26	3.67	-11.19	3.66
Case 116	-11.09	3.76	-11.03	3.76
Case 117	-10.94	3.86	-10.94	3.86
Case 118	-11.75	3.58	-11.67	3.57
Case 119	-11.57	3.66	-11.49	3.66
Case 120	-11.4	3.74	-11.4	3.74
Case 121	-11.43	3.7	-11.35	3.69
Case 122	-11.27	3.78	-11.19	3.77
Case 123	-11.11	3.87	-11.11	3.86
Case 124	-11.12	3.84	-11.26	3.83
Case 125	-10.97	3.92	-11.11	3.92
Case 126	-10.84	4.01	-10.97	4
Case 127	-11.6	3.75	-11.52	3.75
Case 128	-11.45	3.82	-11.37	3.82
Case 129	-11.31	3.89	-11.46	3.88
Case 130	-11.29	3.87	-11.29	3.87
Case 131	-11.16	3.94	-11.16	3.93
Case 132	-11.03	4.01	-11.18	4.01
Case 133	-11	4.01	-11	4
Case 134	-10.87	4.08	-10.88	4.08
Case 135	-10.75	4.15	-10.89	4.15
Case 136	-11.85	3.41	-12.05	3.4
Case 137	-11.64	3.5	-11.75	3.49
Case 138	-11.45	3.6	-11.56	3.59
Case 139	-11.52	3.53	-11.73	3.51
Case 140	-11.33	3.62	-11.34	3.62
Case 141	-11.16	3.72	-11.17	3.71
Case 142	-11.2	3.67	-11.24	3.66
Case 143	-11.02	3.76	-11.09	3.76
Case 144	-10.87	3.86	-10.87	3.86
Case 145	-11.67	3.58	-11.75	3.57
Case 146	-11.49	3.66	-11.57	3.65
Case 147	-11.33	3.74	-11.33	3.74
Case 148	-11.35	3.7	-11.59	3.68
Case 149	-11.19	3.78	-11.25	3.77
Case 150	-11.04	3.87	-11.26	3.86
Case 151	-11.05	3.84	-11.05	3.83
Case 152	-10.9	3.92	-10.97	3.91
Case 153	-10.76	4.01	-10.76	4.01
Case 154	-11.51	3.75	-11.61	3.74
Case 155	-11.36	3.82	-11.45	3.81
Case 156	-11.22	3.89	-11.3	3.88
Case 157	-11.21	3.87	-11.47	3.86
Case 158	-11.07	3.94	-11.08	3.93
Case 159	-10.94	4.01	-11.03	4.01
Case 160	-10.91	4.01	-10.92	4
Case 161	-10.78	4.08	-10.79	4.08
Case 162	-10.66	4.15	-10.74	4.15
Case 163	-11.8	3.58	-11.7	3.57
Case 164	-11.6	3.68	-11.5	3.67
Case 165	-11.43	3.78	-11.27	3.77
Case 166	-11.49	3.7	-11.34	3.69
Case 167	-11.32	3.79	-11.21	3.79
Case 168	-11.16	3.89	-10.99	3.88
Case 169	-11.2	3.83	-11.03	3.83
Case 170	-11.03	3.93	-10.87	3.92
Case 171	-10.88	4.03	-10.89	4.02
Case 172	-11.64	3.75	-11.3	3.74
Case 173	-11.48	3.84	-11.3	3.83
Case 174	-11.33	3.92	-11.32	3.91
Case 175	-11.35	3.87	-11.37	3.86
Case 176	-11.2	3.95	-11.08	3.94
Case 177	-11.06	4.04	-10.93	4.03
Case 178	-11.07	4	-10.95	4
Case 179	-10.93	4.08	-10.93	4.09
Case 180	-10.8	4.17	-10.6	4.17
Case 181	-11.51	3.92	-11.52	3.91
Case 182	-11.37	3.99	-11.37	3.98
Case 183	-11.24	4.07	-11.03	4.06
Case 184	-11.23	4.04	-11.11	4.03
Case 185	-11.1	4.11	-10.98	4.11
Case 186	-10.98	4.18	-10.76	4.18
Case 187	-10.96	4.17	-10.75	4.16
Case 188	-10.84	4.24	-10.63	4.24
Case 189	-10.73	4.32	-10.73	4.29
Case 190	-11.69	3.58	-11.63	3.57
Case 191	-11.5	3.68	-11.45	3.67
Case 192	-11.32	3.78	-11.32	3.77
Case 193	-11.38	3.7	-11.38	3.68
Case 194	-11.21	3.79	-11.16	3.78
Case 195	-11.04	3.89	-11.04	3.88
Case 196	-11.08	3.83	-11.09	3.82
Case 197	-10.92	3.93	-10.93	3.92
Case 198	-10.77	4.03	-10.78	4.02
Case 199	-11.53	3.75	-11.64	3.74
Case 200	-11.36	3.84	-11.35	3.83
Case 201	-11.2	3.92	-11.14	3.91
Case 202	-11.23	3.87	-11.23	3.86
Case 203	-11.08	3.95	-11.02	3.94
Case 204	-10.94	4.04	-10.86	4.03
Case 205	-10.95	4	-11.07	4
Case 206	-10.81	4.08	-10.81	4.09
Case 207	-10.68	4.17	-10.8	4.16
Case 208	-11.39	3.92	-11.32	3.92
Case 209	-11.24	3.99	-11.24	3.99
Case 210	-11.11	4.07	-11.1	4.06
Case 211	-11.1	4.04	-11.24	4.04
Case 212	-10.97	4.11	-10.9	4.11
Case 213	-10.85	4.18	-10.98	4.17
Case 214	-10.83	4.17	-10.96	4.17
Case 215	-10.71	4.24	-10.71	4.24
Case 216	-10.59	4.32	-10.51	4.3
Case 217	-11.64	3.58	-11.79	3.57
Case 218	-11.44	3.68	-11.61	3.67
Case 219	-11.27	3.78	-11.44	3.77
Case 220	-11.33	3.7	-11.51	3.68
Case 221	-11.15	3.79	-11.33	3.79
Case 222	-10.99	3.89	-11.17	3.89
Case 223	-11.04	3.83	-11.21	3.82
Case 224	-10.87	3.93	-11.05	3.93
Case 225	-10.71	4.03	-10.71	4.02
Case 226	-11.46	3.75	-11.07	3.74
Case 227	-11.29	3.84	-11.48	3.83
Case 228	-11.13	3.92	-11.19	3.91
Case 229	-11.17	3.87	-11.18	3.86
Case 230	-11.02	3.95	-11.21	3.95
Case 231	-10.87	4.04	-11.06	4.03
Case 232	-10.89	4	-10.88	4
Case 233	-10.74	4.08	-10.74	4.09
Case 234	-10.61	4.17	-10.67	4.17
Case 235	-11.32	3.92	-11.38	3.92
Case 236	-11.17	3.99	-11.18	3.99
Case 237	-11.04	4.07	-11.23	4.05
Case 238	-11.04	4.04	-11.04	4.03
Case 239	-10.9	4.11	-11.11	4.11
Case 240	-10.78	4.18	-10.85	4.18
Case 241	-10.77	4.17	-10.83	4.16
Case 242	-10.64	4.24	-10.84	4.23
Case 243	-10.51	4.32	-10.59	4.31
