# Supplementary material for: Design optimization of large-scale bifacial photovoltaic module frame using deep learning surrogate model
Source: Sci Rep. 2024 Jun 25;14:14592. doi: 10.1038/s41598-024-64594-4 (PMC11199489; doi:10.1038/s41598-024-64594-4)
Supplement: Supplementary file 2 — Supplementary Information 2. [file 41598_2024_64594_MOESM2_ESM.csv]

a	b	c	e	d	Deflection (mm)	Weight (kg)
1.5	8	1.5	1.7	2.5	-12.32	3.2300187
1.5	8	1.5	1.7	3.7	-12.1	3.3220658
1.5	8	1.5	1.7	5	-11.9	3.4217835
1.5	8	1.5	2.3	2.5	-11.96	3.3565835
1.5	8	1.5	2.3	3.7	-11.76	3.4486306
1.5	8	1.5	2.3	5	-11.58	3.5483483
1.5	8	1.5	3	2.5	-11.61	3.5042424
1.5	8	1.5	3	3.7	-11.42	3.5962895
1.5	8	1.5	3	5	-11.26	3.6960072
1.5	8	2	1.7	2.5	-12.15	3.3997306
1.5	8	2	1.7	3.7	-11.96	3.4802718
1.5	8	2	1.7	5	-11.78	3.5675248
1.5	8	2	2.3	2.5	-11.8	3.5262953
1.5	8	2	2.3	3.7	-11.63	3.6068366
1.5	8	2	2.3	5	-11.59	3.6940895
1.5	8	2	3	2.5	-11.47	3.6739542
1.5	8	2	3	3.7	-11.3	3.7544954
1.5	8	2	3	5	-11.16	3.8417484
1.5	8	2.5	1.7	2.5	-11.99	3.5694424
1.5	8	2.5	1.7	3.7	-11.83	3.6384777
1.5	8	2.5	1.7	5	-11.68	3.713266
1.5	8	2.5	2.3	2.5	-11.83	3.6960072
1.5	8	2.5	2.3	3.7	-11.51	3.7650425
1.5	8	2.5	2.3	5	-11.38	3.8398308
1.5	8	2.5	3	2.5	-11.34	3.8436661
1.5	8	2.5	3	3.7	-11.19	3.9127014
1.5	8	2.5	3	5	-11.07	3.9874897
1.5	11	1.5	1.7	2.5	-12.19	3.2300187
1.5	11	1.5	1.7	3.7	-12.07	3.3220658
1.5	11	1.5	1.7	5	-11.87	3.4217835
1.5	11	1.5	2.3	2.5	-11.82	3.3565835
1.5	11	1.5	2.3	3.7	-11.63	3.4486306
1.5	11	1.5	2.3	5	-11.44	3.5483483
1.5	11	1.5	3	2.5	-11.47	3.5042424
1.5	11	1.5	3	3.7	-11.29	3.5962895
1.5	11	1.5	3	5	-11.13	3.6960072
1.5	11	2	1.7	2.5	-12.01	3.3997306
1.5	11	2	1.7	3.7	-11.82	3.4802718
1.5	11	2	1.7	5	-11.64	3.5675248
1.5	11	2	2.3	2.5	-11.49	3.5262953
1.5	11	2	2.3	3.7	-11.38	3.6068366
1.5	11	2	2.3	5	-11.23	3.6940895
1.5	11	2	3	2.5	-11.18	3.6739542
1.5	11	2	3	3.7	-11.08	3.7544954
1.5	11	2	3	5	-10.94	3.8417484
1.5	11	2.5	1.7	2.5	-11.85	3.5694424
1.5	11	2.5	1.7	3.7	-11.68	3.6384777
1.5	11	2.5	1.7	5	-11.54	3.713266
1.5	11	2.5	2.3	2.5	-11.51	3.6960072
1.5	11	2.5	2.3	3.7	-11.37	3.7650425
1.5	11	2.5	2.3	5	-11.23	3.8398308
1.5	11	2.5	3	2.5	-11.19	3.8436661
1.5	11	2.5	3	3.7	-11.06	3.9127014
1.5	11	2.5	3	5	-10.94	3.9874897
1.5	14	1.5	1.7	2.5	-12.13	3.2300187
1.5	14	1.5	1.7	3.7	-11.89	3.3220658
1.5	14	1.5	1.7	5	-11.7	3.4217835
1.5	14	1.5	2.3	2.5	-11.75	3.3565835
1.5	14	1.5	2.3	3.7	-11.55	3.4486306
1.5	14	1.5	2.3	5	-11.37	3.5483483
1.5	14	1.5	3	2.5	-11.29	3.5042424
1.5	14	1.5	3	3.7	-11.22	3.5962895
1.5	14	1.5	3	5	-11.06	3.6960072
1.5	14	2	1.7	2.5	-11.93	3.3997306
1.5	14	2	1.7	3.7	-11.73	3.4802718
1.5	14	2	1.7	5	-11.56	3.5675248
1.5	14	2	2.3	2.5	-11.58	3.5262953
1.5	14	2	2.3	3.7	-11.41	3.6068366
1.5	14	2	2.3	5	-11.24	3.6940895
1.5	14	2	3	2.5	-11.25	3.6739542
1.5	14	2	3	3.7	-11.09	3.7544954
1.5	14	2	3	5	-10.94	3.8417484
1.5	14	2.5	1.7	2.5	-11.77	3.5694424
1.5	14	2.5	1.7	3.7	-11.59	3.6384777
1.5	14	2.5	1.7	5	-11.45	3.713266
1.5	14	2.5	2.3	2.5	-11.42	3.6960072
1.5	14	2.5	2.3	3.7	-11.28	3.7650425
1.5	14	2.5	2.3	5	-11.14	3.8398308
1.5	14	2.5	3	2.5	-11.12	3.8436661
1.5	14	2.5	3	3.7	-10.97	3.9127014
1.5	14	2.5	3	5	-10.84	3.9874897
2	8	1.5	1.7	2.5	-12.04	3.4074012
2	8	1.5	1.7	3.7	-11.83	3.4994483
2	8	1.5	1.7	5	-11.65	3.599166
2	8	1.5	2.3	2.5	-11.71	3.528213
2	8	1.5	2.3	3.7	-11.52	3.6202601
2	8	1.5	2.3	5	-11.35	3.7199778
2	8	1.5	3	2.5	-11.39	3.6691601
2	8	1.5	3	3.7	-11.22	3.7612072
2	8	1.5	3	5	-11.07	3.8609249
2	8	2	1.7	2.5	-11.88	3.577113
2	8	2	1.7	3.7	-11.7	3.6576542
2	8	2	1.7	5	-11.54	3.7449072
2	8	2	2.3	2.5	-11.56	3.6979248
2	8	2	2.3	3.7	-11.4	3.778466
2	8	2	2.3	5	-11.25	3.865719
2	8	2	3	2.5	-11.25	3.838872
2	8	2	3	3.7	-11.11	3.9194132
2	8	2	3	5	-10.97	4.0066662
2	8	2.5	1.7	2.5	-11.74	3.7468249
2	8	2.5	1.7	3.7	-11.59	3.8158602
2	8	2.5	1.7	5	-11.45	3.8906485
2	8	2.5	2.3	2.5	-11.43	3.8676367
2	8	2.5	2.3	3.7	-11.3	3.936672
2	8	2.5	2.3	5	-11.17	4.0114603
2	8	2.5	3	2.5	-11.14	4.0085838
2	8	2.5	3	3.7	-11.01	4.0776191
2	8	2.5	3	5	-10.9	4.1524074
2	11	1.5	1.7	2.5	-11.92	3.4074012
2	11	1.5	1.7	3.7	-11.71	3.4994483
2	11	1.5	1.7	5	-11.53	3.599166
2	11	1.5	2.3	2.5	-11.58	3.528213
2	11	1.5	2.3	3.7	-11.4	3.6202601
2	11	1.5	2.3	5	-11.23	3.7199778
2	11	1.5	3	2.5	-11.26	3.6691601
2	11	1.5	3	3.7	-11.09	3.7612072
2	11	1.5	3	5	-10.94	3.8609249
2	11	2	1.7	2.5	-11.75	3.577113
2	11	2	1.7	3.7	-11.57	3.6576542
2	11	2	1.7	5	-11.4	3.7449072
2	11	2	2.3	2.5	-11.43	3.6979248
2	11	2	2.3	3.7	-11.27	3.778466
2	11	2	2.3	5	-11.11	3.865719
2	11	2	3	2.5	-11.12	3.838872
2	11	2	3	3.7	-10.97	3.9194132
2	11	2	3	5	-10.84	4.0066662
2	11	2.5	1.7	2.5	-11.6	3.7468249
2	11	2.5	1.7	3.7	-11.45	3.8158602
2	11	2.5	1.7	5	-11.31	3.8906485
2	11	2.5	2.3	2.5	-11.29	3.8676367
2	11	2.5	2.3	3.7	-11.16	3.936672
2	11	2.5	2.3	5	-11.03	4.0114603
2	11	2.5	3	2.5	-11	4.0085838
2	11	2.5	3	3.7	-10.87	4.0776191
2	11	2.5	3	5	-10.75	4.1524074
2	14	1.5	1.7	2.5	-11.85	3.4074012
2	14	1.5	1.7	3.7	-11.64	3.4994483
2	14	1.5	1.7	5	-11.45	3.599166
2	14	1.5	2.3	2.5	-11.52	3.528213
2	14	1.5	2.3	3.7	-11.33	3.6202601
2	14	1.5	2.3	5	-11.16	3.7199778
2	14	1.5	3	2.5	-11.2	3.6691601
2	14	1.5	3	3.7	-11.02	3.7612072
2	14	1.5	3	5	-10.87	3.8609249
2	14	2	1.7	2.5	-11.67	3.577113
2	14	2	1.7	3.7	-11.49	3.6576542
2	14	2	1.7	5	-11.33	3.7449072
2	14	2	2.3	2.5	-11.35	3.6979248
2	14	2	2.3	3.7	-11.19	3.778466
2	14	2	2.3	5	-11.04	3.865719
2	14	2	3	2.5	-11.05	3.838872
2	14	2	3	3.7	-10.9	3.9194132
2	14	2	3	5	-10.76	4.0066662
2	14	2.5	1.7	2.5	-11.51	3.7468249
2	14	2.5	1.7	3.7	-11.36	3.8158602
2	14	2.5	1.7	5	-11.22	3.8906485
2	14	2.5	2.3	2.5	-11.21	3.8676367
2	14	2.5	2.3	3.7	-11.07	3.936672
2	14	2.5	2.3	5	-10.94	4.0114603
2	14	2.5	3	2.5	-10.91	4.0085838
2	14	2.5	3	3.7	-10.78	4.0776191
2	14	2.5	3	5	-10.66	4.1524074
2.5	8	1.5	1.7	2.5	-11.8	3.5847836
2.5	8	1.5	1.7	3.7	-11.6	3.6768307
2.5	8	1.5	1.7	5	-11.43	3.7765484
2.5	8	1.5	2.3	2.5	-11.49	3.6998425
2.5	8	1.5	2.3	3.7	-11.32	3.7918896
2.5	8	1.5	2.3	5	-11.16	3.8916073
2.5	8	1.5	3	2.5	-11.2	3.8340778
2.5	8	1.5	3	3.7	-11.03	3.9261249
2.5	8	1.5	3	5	-10.88	4.0258426
2.5	8	2	1.7	2.5	-11.64	3.7544954
2.5	8	2	1.7	3.7	-11.48	3.8350367
2.5	8	2	1.7	5	-11.33	3.9222896
2.5	8	2	2.3	2.5	-11.35	3.8695543
2.5	8	2	2.3	3.7	-11.2	3.9500955
2.5	8	2	2.3	5	-11.06	4.0373485
2.5	8	2	3	2.5	-11.07	4.0037897
2.5	8	2	3	3.7	-10.93	4.0843309
2.5	8	2	3	5	-10.8	4.1715839
2.5	8	2.5	1.7	2.5	-11.51	3.9242073
2.5	8	2.5	1.7	3.7	-11.37	3.9932426
2.5	8	2.5	1.7	5	-11.24	4.0680309
2.5	8	2.5	2.3	2.5	-11.23	4.0392662
2.5	8	2.5	2.3	3.7	-11.1	4.1083015
2.5	8	2.5	2.3	5	-10.98	4.1830898
2.5	8	2.5	3	2.5	-10.96	4.1735015
2.5	8	2.5	3	3.7	-10.84	4.2425369
2.5	8	2.5	3	5	-10.73	4.3173251
2.5	11	1.5	1.7	2.5	-11.69	3.5847836
2.5	11	1.5	1.7	3.7	-11.5	3.6768307
2.5	11	1.5	1.7	5	-11.32	3.7765484
2.5	11	1.5	2.3	2.5	-11.38	3.6998425
2.5	11	1.5	2.3	3.7	-11.21	3.7918896
2.5	11	1.5	2.3	5	-11.04	3.8916073
2.5	11	1.5	3	2.5	-11.08	3.8340778
2.5	11	1.5	3	3.7	-10.92	3.9261249
2.5	11	1.5	3	5	-10.77	4.0258426
2.5	11	2	1.7	2.5	-11.53	3.7544954
2.5	11	2	1.7	3.7	-11.36	3.8350367
2.5	11	2	1.7	5	-11.2	3.9222896
2.5	11	2	2.3	2.5	-11.23	3.8695543
2.5	11	2	2.3	3.7	-11.08	3.9500955
2.5	11	2	2.3	5	-10.94	4.0373485
2.5	11	2	3	2.5	-10.95	4.0037897
2.5	11	2	3	3.7	-10.81	4.0843309
2.5	11	2	3	5	-10.68	4.1715839
2.5	11	2.5	1.7	2.5	-11.39	3.9242073
2.5	11	2.5	1.7	3.7	-11.24	3.9932426
2.5	11	2.5	1.7	5	-11.11	4.0680309
2.5	11	2.5	2.3	2.5	-11.1	4.0392662
2.5	11	2.5	2.3	3.7	-10.97	4.1083015
2.5	11	2.5	2.3	5	-10.85	4.1830898
2.5	11	2.5	3	2.5	-10.83	4.1735015
2.5	11	2.5	3	3.7	-10.71	4.2425369
2.5	11	2.5	3	5	-10.59	4.3173251
2.5	14	1.5	1.7	2.5	-11.64	3.5847836
2.5	14	1.5	1.7	3.7	-11.44	3.6768307
2.5	14	1.5	1.7	5	-11.27	3.7765484
2.5	14	1.5	2.3	2.5	-11.33	3.6998425
2.5	14	1.5	2.3	3.7	-11.15	3.7918896
2.5	14	1.5	2.3	5	-10.99	3.8916073
2.5	14	1.5	3	2.5	-11.04	3.8340778
2.5	14	1.5	3	3.7	-10.87	3.9261249
2.5	14	1.5	3	5	-10.71	4.0258426
2.5	14	2	1.7	2.5	-11.46	3.7544954
2.5	14	2	1.7	3.7	-11.29	3.8350367
2.5	14	2	1.7	5	-11.13	3.9222896
2.5	14	2	2.3	2.5	-11.17	3.8695543
2.5	14	2	2.3	3.7	-11.02	3.9500955
2.5	14	2	2.3	5	-10.87	4.0373485
2.5	14	2	3	2.5	-10.89	4.0037897
2.5	14	2	3	3.7	-10.74	4.0843309
2.5	14	2	3	5	-10.61	4.1715839
2.5	14	2.5	1.7	2.5	-11.32	3.9242073
2.5	14	2.5	1.7	3.7	-11.17	3.9932426
2.5	14	2.5	1.7	5	-11.04	4.0680309
2.5	14	2.5	2.3	2.5	-11.04	4.0392662
2.5	14	2.5	2.3	3.7	-10.9	4.1083015
2.5	14	2.5	2.3	5	-10.78	4.1830898
2.5	14	2.5	3	2.5	-10.77	4.1735015
2.5	14	2.5	3	3.7	-10.64	4.2425369
2.5	14	2.5	3	5	-10.51	4.3173251
